# Supplementary material for: The Impact of COVID-19-Related Living Restrictions on Eating Behaviours in Children and Adolescents: A Systematic Review
Source: Nutrients. 2022 Sep 4;14(17):3657. doi: 10.3390/nu14173657 (PMC9460286; doi:10.3390/nu14173657)
Supplement: Supplementary file 1 [file nutrients-14-03657-s001.zip]

Archive with 1 entries (1 files):
- nutrients-1837292-supplementary.pdf
